# Supplementary material for: Quercetin Modulates Ferroptosis via the SIRT1/Nrf−2/HO−1 Pathway and Attenuates Cartilage Destruction in an Osteoarthritis Rat Model
Source: Int J Mol Sci. 2024 Jul 7;25(13):7461. doi: 10.3390/ijms25137461 (PMC11242395; doi:10.3390/ijms25137461)
Supplement: Supplementary file 1 [file ijms-25-07461-s001.zip › Supplementary File 2.xlsx]

## Sheet: Sheet1
Table S1 Protein analysis the raw data
FIG2	INOS					COX-2					MMP3					MMP13
	Control	IL-1β	QUE 7.5 µM	QUE 15 µM	QUE 30 µM	Control	IL-1β	QUE 7.5 µM	QUE 15 µM	QUE 30 µM	Control	IL-1β	QUE 7.5 µM	QUE 15 µM	QUE 30 µM	Control	IL-1β	QUE 7.5 µM	QUE 15 µM	QUE 30 µM
	1	3.50136	2.62289	2.99439	1.68088	1	2.13052	1.19988	0.862931	0.605596	1	2.56069	1.31263	1.7674	0.916815	1	2.01266	1.01027	0.837996	0.828921
	1	3.17965	2.983	2.7066	1.48351	1	1.93477	1.36461	0.779994	0.534485	1	2.32541	1.49285	1.59753	0.80916	1	1.82774	1.14898	0.757456	0.731587
	1	3.05843	2.51266	2.64143	1.66149	1	1.861	1.60691	0.761214	0.598607	1	2.23675	1.75792	1.55907	0.906235	1	1.75805	1.35299	0.739219	0.819356
FIG3	GPX 4					ferritin
	Control	IL-1β	QUE 7.5 µM	QUE 15 µM	QUE 30 µM	Control	IL-1β	QUE 7.5 µM	QUE 15 µM	QUE 30 µM
	1	0.830682	1.45667	1.62838	1.82094	1	0.634998	1.2512	1.06238	1.71338
	1	0.763607	0.837026	1.46855	1.42588	1	0.660167	1.06254	1.08858	1.52985
	1	0.6626	0.804962	1.2791	1.55903	1	0.659397	1.20679	1.16071	1.46694
FIG4A	Nrf-2					HO-1
	Control	IL-1β	QUE 7.5 µM	QUE 15 µM	QUE 30 µM	Control	IL-1β	QUE 7.5 µM	QUE 15 µM	QUE 30 µM
	1	1.58143	1.5086	1.60231	1.65363	1	2.42799	3.0491	2.88082	3.02979
	1	1.48316	1.40273	1.40648	1.38282	1	2.53106	2.68464	2.82046	3.15542
	1	1.58577	1.51563	1.45325	1.41803	1	2.1035	2.44812	3.03017	2.80175
FIG4C	Nuclear Nrf-2
	1	1.45988	1.507	2.11359	2.43508
	1	1.19919	1.63719	1.97128	2.30369
	1	1.49819	1.5891	2.27883	2.49813
FIG4D	SIRT-1				HO-1				GPX4				ferritin
	Control	IL-1β	QUE	EX527	Control	IL-1β	QUE	EX527	Control	IL-1β	QUE	EX527	Control	IL-1β	QUE	EX527
	1	0.670711	1.27384	0.751192	1	1.38911	1.8374	1.66355	1	0.588668	1.4042	0.739671	1	0.642513	1.31539	0.829375
	1	0.598011	1.22556	0.73071	1	1.23854	1.76777	1.61819	1	0.705011	1.52481	0.739628	1	0.57287	1.46554	1.09858
	1	0.700809	1.27748	0.707048	1	1.45145	1.84265	1.65437	1	0.689861	1.46368	0.756209	1	0.671346	1.31915	1.02314
FIG4E	Nuclear Nrf-2
	Control	IL-1β	QUE	EX527
	1	1.2668	1.61544	1.17228
	1	1.10905	1.70644	1.0725
	1	1.18549	1.51315	0.908851
FIG7A	INOS				COX-2				Nrf-2				HO-1
	Control	Model	Quercetin	Celecoxib	Control	Model	Quercetin	Celecoxib	Control	Model	Quercetin	Celecoxib	Control	Model	Quercetin	Celecoxib
	1	3.16292	1.95447	1.71709	1	1.69875	0.917042	1.52058	1	1.35275	1.36468	1.24077	1	1.04718	1.67633	1.2198
	1	2.97249	1.83307	1.27299	1	1.81813	1.38216	1.73294	1	1.34652	1.57062	1.42259	1	1.03647	1.677	1.3278
	1	2.36181	1.58902	1.44646	1	1.63577	1.21448	1.76819	1	1.45376	1.55333	1.36075	1	0.797983	1.38275	1.10892
FIG7B	Nuclear Nrf-2
	Control	Model	Quercetin	Celecoxib
	1	1.05319	1.70848	0.832798
	1	1.02977	1.47888	0.700241
	1	0.853903	1.5468	0.926711
